# Supplementary material for: Phylogenetic Clustering of Genes Reveals Shared Evolutionary Trajectories and Putative Gene Functions
Source: Genome Biol Evol. 2018 Aug 20;10(9):2255–65. doi: 10.1093/gbe/evy178 (PMC6130602; doi:10.1093/gbe/evy178)
Supplement: Supplementary Data [file evy178_supp.zip]

Archive with 2 entries (2 files):
- Figures_Supplementary.pdf
- Tables_Supplementary.pdf
